# Supplementary material for: A Comparative Study of Phenolics in Green Husks of Selected Hungarian Walnut Cultivars
Source: Plants (Basel). 2026 Apr 17;15(8):1245. doi: 10.3390/plants15081245 (PMC13119689; doi:10.3390/plants15081245)
Supplement: Supplementary file 1 [file plants-15-01245-s001.zip]

Archive with 1 entries (1 files):
- plants-4248076-supplementary.pdf
